# Supplementary material for: Exploring the Antidiabetic Properties of Polyalthia longifolia Leaf and Stem Extracts: In Vitro α-Glucosidase and Glycation Inhibition
Source: Molecules. 2025 Oct 31;30(21):4264. doi: 10.3390/molecules30214264 (PMC12609144; doi:10.3390/molecules30214264)
Supplement: Supplementary file 1 [file molecules-30-04264-s001.zip]

Archive with 1 entries (1 files):
- molecules-3930996-supplementary.pdf
